# Supplementary material for: Comparative Analysis of Health Economic Evaluations for Different Influenza Vaccines and Vaccination Strategies in China: A Systematic Review
Source: Vaccines (Basel). 2025 Mar 20;13(3):332. doi: 10.3390/vaccines13030332 (PMC11946278; doi:10.3390/vaccines13030332)
Supplement: Supplementary file 1 [file vaccines-13-00332-s001.zip]

Archive with 1 entries (1 files):
- vaccines-3497577-supplementary.pdf
